# Supplementary material for: Tools and best practices for data processing in allelic expression analysis
Source: Genome Biol. 2015 Sep 17;16(1):195. doi: 10.1186/s13059-015-0762-6 (PMC4574606; doi:10.1186/s13059-015-0762-6)
Supplement: Additional file 7: Table S1. — Summary of methods for correcting mapping bias in AE analysis. (XLSX 34 kb) [file 13059_2015_762_MOESM7_ESM.xlsx]

## Sheet: Table S1
Strategy	Genome Wide Bias	Monoallelic Sites	Amount of AE Data	Speed and Ease of Use	Summary
Filtering	Biased towards REF allele	Substantially decreased	Substantial number of sites removed	Very easy to apply to any data set	Very straightforward method removes much but not all bias
Personalized Genome	Perfect	Inflated REF and ALT monoallelic sites due to homology elsewhere in the genome	Increased due to better alignment	Computationally intensive	Computationally intensive method results in sites with high bias towards REF or ALT allele
WASP	Nearly perfect	Decreased	Slightly decreased due to filtering of reads	Computationally feasible, but further improvements needed in software stability and useability	Promising new method with very good but not entirely perfect results
Variant Aware	Nearly perfect	Inflated REF and ALT monoallelic sites due to homology elsewhere in the genome	Increased due to better alignment	Computationally feasible but tied to specific aligners	Practically feasible method results in sites with high bias towards REF or ALT allele
