# Supplementary material for: Tools and best practices for data processing in allelic expression analysis
Source: Genome Biol. 2015 Sep 17;16(1):195. doi: 10.1186/s13059-015-0762-6 (PMC4574606; doi:10.1186/s13059-015-0762-6)
Supplement: Additional file 10: Table S2. — Summary of publications and tools that analyze AE data, listing their specific application, the type of statistical test performed, and the required input data. (XLSX 27 kb) [file 13059_2015_762_MOESM10_ESM.xlsx]

## Sheet: Table S2
Application	Publication	Software / Package	AE Statisitcal Test	Input Data
QTL Detection	de Geijn et al., 2014 *	WASP	Beta-binomial	Population Data: Genotypes, RNA-Seq
QTL Detection	Kumasaka et al., 2015 *	RASQUAL	Beta-binomial	Population Data: Genotypes, RNA-Seq
Nonsense Mediated Decay	Pirinent et al., 2015	MAMBA	Binomial	Site Level Read Counts
Imprinting	Baran et al., 2015	N/A	Beta-binomial	Site Level Read Counts
AE in F1 Individuals	Pandey et al., 2013	Allim	Binomial	Parental Genotypes, F1 RNA-Seq
Gene Level AE	Romanel et al., 2015	ASEQ	Fisher Exact Test (DNA vs RNA read counts)	DNA-Seq, RNA-Seq
Gene Level AE	Mayba et al., 2014	MBASED	Beta-binomial	Site Level Read Counts
Gene Level AE	Skelly et al., 2011	N/A	Beta-binomial	DNA-Seq, RNA-Seq
Site Level AE	Rozowsky et al., 2011	Allele-Seq	Binomial	Trio Genotype Data, RNA-Seq
GUI for AE Analysis	Soderlund et al., 2014	Allele Workbench	Binomial	Sample Genotype, RNA-Seq
Site Level Read Counts	This Publication	GATK ASEReadCounter	None Performed	Sample Genotype, RNA-Seq
				* preprint article
