# Supplementary material for: Tools and best practices for data processing in allelic expression analysis
Source: Genome Biol. 2015 Sep 17;16(1):195. doi: 10.1186/s13059-015-0762-6 (PMC4574606; doi:10.1186/s13059-015-0762-6)
Supplement: Additional file 13: Table S3. — Summary of QC problems for AE data, proposed solutions, and potential drawbacks. (XLSX 31 kb) [file 13059_2015_762_MOESM13_ESM.xlsx]

## Sheet: Table S3
Issue	Pattern in AE data	Solutions	Problem with solutions	Becomes worse with
False base calls	Noise, bases other than REF/ALT	Filter reads with low base quality	Hardly any	Poor sequencing quality
Overlapping mates	Noise, overdispersion	Count each fragment only once	None	Low insert size
PCR duplicates	Noise, overdispersion, false AE	Remove read duplicates	Removes perfectly good reads in highly expressed genes	Poor library quality
Allelic mapping bias	False AE (usually REF>ALT)	Alignment strategy, filtering of sites known to be suspicious	Imperfect correction; can remove perfectly good reads/sites	Short reads, loci with homology, indel variants
Genotyping error	False AE (monoallelic expression)	Remove (nearly) monoallelic sites, validate genotypes	Filtering removes biological monoallelic expression	Imputed genotypes, poor genotype quality
